# Supplementary material for: A Suppressor Mutation in the β-Subunit Kis1 Restores Functionality of the SNF1 Complex in Candida albicans snf4Δ Mutants
Source: mSphere. 2021 Dec 15;6(6):e00929-21. doi: 10.1128/msphere.00929-21 (PMC8673253; doi:10.1128/msphere.00929-21)
Supplement: TABLE S1 [file msphere.00929-21-st001.xlsx]

## Sheet: Table S1
Table S1. C. albicans strains used in this study
Strain	Parent	Relevant genotype a	Reference
SC5314		Wild-type reference strain	[1]
snf1∆ mutants
SCSNF1M8A	SC5314	snf1Δ::FRT/snf1Δ::FRT ADH1/adh1::FRT sap2‑1::PSAP2-1-ecaFLP-caSAT1/SAP2‑2	[2]
SCSNF1M8B	SC5314	snf1Δ::FRT/snf1Δ::FRT ADH1/adh1::FRT sap2‑1::PSAP2-1-ecaFLP-caSAT1/SAP2‑2	[2]
snf4∆ mutants
SCSNF4M4A	SC5314	snf4Δ::FRT/snf4Δ::FRT	[3]
SCSNF4M4B	SC5314	snf4Δ::FRT/snf4Δ::FRT	[3]
snf4∆ mutants with the KIS1A396T mutation
SC∆snf4SupC	SCSNF4M4A	snf4Δ::FRT/snf4Δ::FRT KIS1/KIS1A396T	[4]
SCΔsnf4KIS1A396TM1A	SCSNF4M4A	snf4Δ::FRT/snf4Δ::FRT KIS1A396T-SAT1-FLIP/KIS1-2	This study
SCΔsnf4KIS1A396TM1B	SCSNF4M4B	snf4Δ::FRT/snf4Δ::FRT KIS1-1/KIS1A396T-SAT1-FLIP	This study
SCΔsnf4KIS1A396TM2A	SCΔsnf4KIS1A396TM1A	snf4Δ::FRT/snf4Δ::FRT KIS1A396T-FRT/KIS1-2	This study
SCΔsnf4KIS1A396TM2B	SCΔsnf4KIS1A396TM1B	snf4Δ::FRT/snf4Δ::FRT KIS1-1/KIS1A396T-FRT	This study
SCΔsnf4KIS1A396TM3A	SCΔsnf4KIS1A396TM2A	snf4Δ::FRT/snf4Δ::FRT KIS1A396T-FRT/KIS1A396T-SAT1-FLIP	This study
SCΔsnf4KIS1A396TM3B	SCΔsnf4KIS1A396TM2B	snf4Δ::FRT/snf4Δ::FRT KIS1A396T-SAT1-FLIP/KIS1A396T-FRT	This study
SCΔsnf4KIS1A396TM4A	SCΔsnf4KIS1A396TM3A	snf4Δ::FRT/snf4Δ::FRT KIS1A396T-FRT/KIS1A396T-FRT	This study
SCΔsnf4KIS1A396TM4B	SCΔsnf4KIS1A396TM3B	snf4Δ::FRT/snf4Δ::FRT KIS1A396T-FRT/KIS1A396T-FRT	This study
Strains containing epitope-tagged SNF1 and KIS1 alleles
SCSNF1H12A	SC5314	SNF1/SNF1-3xHA-FRT	[3]
SCSNF1H12B	SC5314	SNF1/SNF1-3xHA-FRT	[3]
SCKIS1Myc31A	SC5314	KIS1-3xMyc-SAT1-FLIP/KIS1-2	This study
SCKIS1Myc31B	SC5314	KIS1-1/KIS1-3xMyc-SAT1-FLIP	This study
SCKIS1Myc32A	SCKIS1Myc31A	KIS1-3xMyc-FRT/KIS1-2	This study
SCKIS1Myc32B	SCKIS1Myc31B	KIS1-1/KIS1-3xMyc-FRT	This study
SCKIS1A396TMyc31A	SC5314	KIS1-1/KIS1A396T-3xMyc-SAT1-FLIP	This study
SCKIS1A396TMyc31B	SC5314	KIS1A396T-3xMyc-SAT1-FLIP/KIS1-2	This study
SCKIS1A396TMyc32A	SCKIS1A396TMyc31A	KIS1-1/KIS1A396T-3xMyc-FRT	This study
SCKIS1A396TMyc32B	SCKIS1A396TMyc31B	KIS1A396T-3xMyc-FRT/KIS1-2	This study
SCSNF1H12KIS1Myc31A	SCSNF1H12A	SNF1/SNF1-3xHA-FRT KIS1-3xMyc-SAT1-FLIP/KIS1-2	This study
SCSNF1H12KIS1Myc31B	SCSNF1H12B	SNF1/SNF1-3xHA-FRT KIS1-1/KIS1-3xMyc-SAT1-FLIP	This study
SCSNF1H12KIS1Myc32A	SCSNF1H12KIS1Myc31A	SNF1/SNF1-3xHA-FRT KIS1-3xMyc-FRT/KIS1-2	This study
SCSNF1H12KIS1Myc32B	SCSNF1H12KIS1Myc31B	SNF1/SNF1-3xHA-FRT KIS1-1/KIS1-3xMyc-FRT	This study
SCSNF1H12KIS1A396TMyc31A	SCSNF1H12A	SNF1/SNF1-3xHA-FRT KIS1-1/KIS1A396T-3xMyc-SAT1-FLIP	This study
SCSNF1H12KIS1A396TMyc31B	SCSNF1H12B	SNF1/SNF1-3xHA-FRT KIS1A396T-3xMyc-SAT1-FLIP/KIS1-2	This study
SCSNF1H12KIS1A396TMyc32A	SCSNF1H12KIS1A396TMyc31A	SNF1/SNF1-3xHA-FRT KIS1-1/KIS1A396T-3xMyc-FRT	This study
SCSNF1H12KIS1A396TMyc32B	SCSNF1H12KIS1A396TMyc31B	SNF1/SNF1-3xHA-FRT KIS1A396T-3xMyc-FRT/KIS1-2	This study
SCΔsnf4SNF1H12A	SCSNF4M4A	snf4Δ::FRT/snf4Δ::FRT SNF1/SNF1-3xHA-FRT	[3]
SCΔsnf4SNF1H12B	SCSNF4M4B	snf4Δ::FRT/snf4Δ::FRT SNF1/SNF1-3xHA-FRT	[3]
SCΔsnf4SNF1H12KIS1Myc31A	SCΔsnf4SNF1H12A	snf4Δ::FRT/snf4Δ::FRT SNF1/SNF1-3xHA-FRT KIS1-3xMyc-SAT1-FLIP/KIS1-2	This study
SCΔsnf4SNF1H12KIS1Myc31B	SCΔsnf4SNF1H12B	snf4Δ::FRT/snf4Δ::FRT SNF1/SNF1-3xHA-FRT KIS1-1/KIS1-3xMyc-SAT1-FLIP	This study
SCΔsnf4SNF1H12KIS1Myc32A	SCΔsnf4SNF1H12KIS1Myc31A	snf4Δ::FRT/snf4Δ::FRT SNF1/SNF1-3xHA-FRT KIS1-3xMyc-FRT/KIS1-2	This study
SCΔsnf4SNF1H12KIS1Myc32B	SCΔsnf4SNF1H12KIS1Myc31B	snf4Δ::FRT/snf4Δ::FRT SNF1/SNF1-3xHA-FRT KIS1-1/KIS1-3xMyc-FRT	This study
SCΔsnf4SNF1H12KIS1A396TMyc31A	SCΔsnf4SNF1H12A	snf4Δ::FRT/snf4Δ::FRT SNF1/SNF1-3xHA-FRT KIS1-1/KIS1A396T-3xMyc-SAT1-FLIP	This study
SCΔsnf4SNF1H12KIS1A396TMyc31B	SCΔsnf4SNF1H12B	snf4Δ::FRT/snf4Δ::FRT SNF1/SNF1-3xHA-FRT KIS1A396T-3xMyc-SAT1-FLIP/KIS1-2	This study
SCΔsnf4SNF1H12KIS1A396TMyc32A	SCΔsnf4SNF1H12KIS1A396TMyc31A	snf4Δ::FRT/snf4Δ::FRT SNF1/SNF1-3xHA-FRT KIS1-1/KIS1A396T-3xMyc-FRT	This study
SCΔsnf4SNF1H12KIS1A396TMyc32B	SCΔsnf4SNF1H12KIS1A396TMyc31B	snf4Δ::FRT/snf4Δ::FRT SNF1/SNF1-3xHA-FRT KIS1A396T-3xMyc-FRT/KIS1-2	This study
Strains containing 3xHA-tagged MIG1 and MIG2 alleles
SCMIG1H1A	SC5314	MIG1-1/MIG1-3xHA-SAT1-FLIP	This study
SCMIG1H1B	SC5314	MIG1-3xHA-SAT1-FLIP/MIG1-2	This study
SCMIG1H2A	SCMIG1H1A	MIG1-1/MIG1-3xHA-FRT	This study
SCMIG1H2B	SCMIG1H1B	MIG1-3xHA-FRT/MIG1-2	This study
SCMIG2H1A	SC5314	MIG2/MIG2-3xHA-SAT1-FLIP	This study
SCMIG2H1B	SC5314	MIG2/MIG2-3xHA-SAT1-FLIP	This study
SCMIG2H2A	SCMIG2H1A	MIG2/MIG2-3xHA-FRT	This study
SCMIG2H2B	SCMIG2H1B	MIG2/MIG2-3xHA-FRT	This study
SCΔsnf1MIG1H21A	SCSNF1M8A	snf1Δ::FRT/snf1Δ::FRT ADH1/adh1::FRT sap2‑1::PSAP2-1-ecaFLP-caSAT1/SAP2‑2 MIG1-1/MIG1-3xHA-HygB-FLIP	This study
SCΔsnf1MIG1H21B	SCSNF1M8B	snf1Δ::FRT/snf1Δ::FRT ADH1/adh1::FRT sap2‑1::PSAP2-1-ecaFLP-caSAT1/SAP2‑2 MIG1-3xHA-HygB-FLIP/MIG1-2	This study
SCΔsnf1MIG2H21A	SCSNF1M8A	snf1Δ::FRT/snf1Δ::FRT ADH1/adh1::FRT sap2‑1::PSAP2-1-ecaFLP-caSAT1/SAP2‑2 MIG2/MIG2-3xHA-HygB-FLIP	This study
SCΔsnf1MIG2H21B	SCSNF1M8B	snf1Δ::FRT/snf1Δ::FRT ADH1/adh1::FRT sap2‑1::PSAP2-1-ecaFLP-caSAT1/SAP2‑2 MIG2-3xHA-HygB-FLIP/MIG2	This study
SCΔsnf4MIG1H1A	SCSNF4M4A	snf4Δ::FRT/snf4Δ::FRT MIG1-1/MIG1-3xHA-SAT1-FLIP	This study
SCΔsnf4MIG1H1B	SCSNF4M4B	snf4Δ::FRT/snf4Δ::FRT MIG1-3xHA-SAT1-FLIP/MIG1-2	This study
SCΔsnf4MIG1H2A	SCΔsnf4MIG1H1A	snf4Δ::FRT/snf4Δ::FRT MIG1-1/MIG1-3xHA-FRT	This study
SCΔsnf4MIG1H2B	SCΔsnf4MIG1H1B	snf4Δ::FRT/snf4Δ::FRT MIG1-3xHA-FRT/MIG1-2	This study
SCΔsnf4MIG2H1A	SCSNF4M4A	snf4Δ::FRT/snf4Δ::FRT MIG2/MIG2-3xHA-SAT1-FLIP	This study
SCΔsnf4MIG2H1B	SCSNF4M4B	snf4Δ::FRT/snf4Δ::FRT MIG2-3xHA-SAT1-FLIP/MIG2	This study
SCΔsnf4MIG2H2A	SCΔsnf4MIG2H1A	snf4Δ::FRT/snf4Δ::FRT MIG2/MIG2-3xHA-FRT	This study
SCΔsnf4MIG2H2B	SCΔsnf4MIG2H1B	snf4Δ::FRT/snf4Δ::FRT MIG2-3xHA-FRT/MIG2	This study
SCΔsnf4KIS1A396TMIG1H1A	SCΔsnf4KIS1A396TM4A	snf4Δ::FRT/snf4Δ::FRT KIS1A396T-FRT/KIS1A396T-FRT MIG1-1/MIG1-3xHA-SAT1-FLIP	This study
SCΔsnf4KIS1A396TMIG1H1B	SCΔsnf4KIS1A396TM4B	snf4Δ::FRT/snf4Δ::FRT KIS1A396T-FRT/KIS1A396T-FRT MIG1-3xHA-SAT1-FLIP/MIG1-2	This study
SCΔsnf4KIS1A396TMIG1H2A	SCΔsnf4KIS1A396TMIG1H1A	snf4Δ::FRT/snf4Δ::FRT KIS1A396T-FRT/KIS1A396T-FRT MIG1-1/MIG1-3xHA-FRT	This study
SCΔsnf4KIS1A396TMIG1H2B	SCΔsnf4KIS1A396TMIG1H1B	snf4Δ::FRT/snf4Δ::FRT KIS1A396T-FRT/KIS1A396T-FRT MIG1-3xHA-FRT/MIG1-2	This study
SCΔsnf4KIS1A396TMIG2H1A	SCΔsnf4KIS1A396TM4A	snf4Δ::FRT/snf4Δ::FRT KIS1A396T-FRT/KIS1A396T-FRT MIG2/MIG2-3xHA-SAT1-FLIP	This study
SCΔsnf4KIS1A396TMIG2H1B	SCΔsnf4KIS1A396TM4B	snf4Δ::FRT/snf4Δ::FRT KIS1A396T-FRT/KIS1A396T-FRT MIG2-3xHA-SAT1-FLIP/MIG2	This study
SCΔsnf4KIS1A396TMIG2H2A	SCΔsnf4KIS1A396TMIG2H1A	snf4Δ::FRT/snf4Δ::FRT KIS1A396T-FRT/KIS1A396T-FRT MIG2/MIG2-3xHA-FRT	This study
SCΔsnf4KIS1A396TMIG2H2B	SCΔsnf4KIS1A396TMIG2H1B	snf4Δ::FRT/snf4Δ::FRT KIS1A396T-FRT/KIS1A396T-FRT MIG2-3xHA-SAT1-FLIP/MIG2	This study
a SAT1-FLIP denotes the SAT1 flipper cassette, and HygB-FLIP an analogous cassette with the HygB marker instead of the caSAT1 marker; FRT is the FLP recombination target sequence, one copy of which remains in the genome after recycling of the SAT1 flipper cassette; caSAT1 is the Candida-adapted SAT1 gene and ecaFLP the enhanced Candida-adapted FLP gene. The KIS1, MIG1, and SAP2 alleles in strain …
References
[1] Gillum AM, Tsay EYH, Kirsch DR. 1984. Isolation of the Candida albicans gene for orotidine-5'-phosphate decarboxylase by complementation of S. cerevisiae ura3 and Escherichia coli pyrF mutations. Mol Gen Genet 198:179-182.
[2] Mottola A, Schwanfelder S, Morschhäuser J (2020) Generation of viable Candida albicans mutants lacking the “essential” protein kinase Snf1 by inducible gene deletion. mSphere 5:e00805-20.
[3] Ramírez-Zavala B, Mottola A, Haubenreißer J, Schneider S, Allert S, Brunke S, Ohlsen K, Hube B, Morschhäuser J. 2017. The Snf1-activating kinase Sak1 is a key regulator of metabolic adaptation and in vivo fitness of Candida albicans. Mol Microbiol 104:989-1007.
[4] Mottola A, Morschhäuser J (2019) An intragenic recombination event generates a Snf4-independent form of the essential protein kinase Snf1 in Candida albicans. mSphere 4:e00352-19.
