# Supplementary material for: A Suppressor Mutation in the β-Subunit Kis1 Restores Functionality of the SNF1 Complex in Candida albicans snf4Δ Mutants
Source: mSphere. 2021 Dec 15;6(6):e00929-21. doi: 10.1128/msphere.00929-21 (PMC8673253; doi:10.1128/msphere.00929-21)
Supplement: TABLE S2 [file msphere.00929-21-st002.xlsx]

## Sheet: Table S2
Table S2. Oligonucleotide primers used in this study.
Primer	Sequence (5'-3') a
KIS1A396Tfwd	ATATGAGCTCGCAACAATGAGTCACAACAGC
KIS1A396T-N	GTTGTAGTGGTGTGTATAAAACTTGTG
KIS1A396T-C	CACAAGTTTTATACACACCACTACAAC
KIS1A396Trev	ATATCCGCGGAAACAGAAGAGGTAACAGTGACTCC
KIS1.01	AATAGAGCTCGAATTTCATCATATACAACACT
KIS1.06	TATAGGATCCCAGTTGCTGCTCTTGTGTTGTG
3xMyc-ACT1T	TAGGATCCGAACAAAAGTTGATTTCTGAAGAAGATTTGGAACAAAAGTTGATTTCTGAAGAAGATTTGGAACAAAAATTAATCTCAGAAGAAGACTTGTAAGAGTGAAATTCTGGAAATC
ACT19	ATATACCGCGGACATTTTATGATGGAATGAATGGG
MIG1HAfwd	ATATGAGCTCCTTCTTCATCGACTAATTTAGCTGG
MIG1HArev	ATATGGATCCACTTAATAAATTGGTTAAACTCATTGGTTTAGC
MIG2HAfwd	ATATGAGCTCCTCGACATCTGAGAATACACACC
MIG2HArev	ATATGGATCCTTTATTAAATTCAGGTAAGTTTAAACTTTTTATTGAAGG
MAL2NBFw	GGAGCCACCAACAATATGCT
MAL2NBRv	CCCTTAATCAACGGCTCAAA
a Introduced restriction sites are underlined; the sequence encoding the 3xMyc epitope is highlighted in italics and the stop codon in bold letters.
